# Supplementary material for: The Oxidative Extraction of Starch from Chestnut (Castanea sativa Mill.) Byproducts: A Valorization Strategy for a Sustainable Food Industry
Source: Polymers (Basel). 2026 Jan 28;18(3):356. doi: 10.3390/polym18030356 (PMC12899577; doi:10.3390/polym18030356)
Supplement: Supplementary file 1 [file polymers-18-00356-s001.zip]

Archive with 1 entries (1 files):
- polymers-4127004-supplementary.pdf
